# Supplementary material for: Ambient Air Pollution and Semen Quality in China: A Nationwide Case-Control Study of 27,014 Males with Biomarker-Confirmed Semen Pathology
Source: Toxics. 2025 Apr 20;13(4):322. doi: 10.3390/toxics13040322 (PMC12031621; doi:10.3390/toxics13040322)
Supplement: Supplementary file 1 [file toxics-13-00322-s001.zip]

Archive with 1 entries (1 files):
- toxics-3520396-supplementary.xls
