# Supplementary material for: Ambient Air Pollution and Semen Quality in China: A Nationwide Case-Control Study of 27,014 Males with Biomarker-Confirmed Semen Pathology
Source: Toxics. 2025 Apr 20;13(4):322. doi: 10.3390/toxics13040322 (PMC12031621; doi:10.3390/toxics13040322)
Supplement: Supplementary file 1 [file toxics-13-00322-s001.zip › toxics-3520396-supplementary.xls]

## Sheet: Sheet1
ID	Semen volume PR segmentation concentration 01 PR01 Total sperm volume 01 Semen 01	Concentration	PR	month	Total sperm volume	Age type	Abstinence days	Seasonal	CO	NO2	PM10	PM2.5	SO2
0	2	64	33	6	128	1	3	2	0.697187	29.1877	63.0953	32.3941	7.69879
1	3	40	50	6	120	3	7	2	0.726663	45.145	54.9623	38.2799	6.37706
2	4	47	74	6	188	3	5	2	0.666871	44.8041	53.0725	37.5422	6.54513
3	5.1	89	51	6	453.9	2	3	2	0.776935	43.901	70.8277	40.5476	9.22489
4	5.8	93	52	6	539.4	2	3	2	0.651677	26.0068	95.308	43.3692	9.24423
5	7.4	112	52	6	828.8	1	3	2	0.862535	25.0513	99.9626	40.4458	10.6981
6	1.7	42	64	6	71.4	2	3	2	0.723223	42.0381	55.5675	37.4341	6.02951
7	3.2	32	53	6	102.4	2	4	2	0.629843	43.3449	52.3358	36.8874	6.58703
8	6	46	65	6	276	2	3	2	0.576458	25.7773	47.7688	29.9369	9.59872
9	6.4	55	33	6	352	1	4	2	0.553393	12.905	49.2191	26.4614	5.86844
10	7.9	106	50	6	837.4	1	7	2	0.570947	26.9563	61.8462	37.5747	10.9807
11	1.5	74	50	6	111	3	3	2	0.633343	24.9721	85.9066	41.5616	9.48544
12	1.8	46	48	6	82.8	3	5	2	0.715749	41.1562	55.3857	36.4852	5.81051
13	2.2	47	36	6	103.4	3	4	2	0.855876	33.6711	103.756	44.219	18.4105
14	2.5	80	48	6	200	1	4	2	0.684396	41.8548	52.7277	35.913	6.47386
15	2.8	84	51	6	235.2	2	3	2	0.640995	29.9469	53.0058	30.834	7.9236
16	3	33	55	6	99	1	4	2	0.694021	41.7743	53.3809	36.2538	6.16175
17	3.5	70	71	6	245	1	7	2	0.668755	19.8823	43.7655	21.8799	6.98032
18	4.7	55	55	6	258.5	2	5	2	0.758932	31.7	75.761	46.8065	9.31476
19	2.8	46	65	6	128.8	2	3	2	0.450252	17.9772	42.7485	18.6744	9.87302
20	3.2	69	49	6	220.8	4	4	2	0.640349	40.2111	50.4032	35.9167	7.12108
21	1.8	42	40	6	75.6	1	4	2	0.702073	28.0679	99.4718	45.1775	16.8104
22	3	62	48	6	186	5	5	2	0.642951	32.4943	57.2286	34.3578	10.9267
23	3	79	65	6	237	2	7	2	0.576723	26.5125	75.1375	36.6279	6.70112
24	3.4	46	65	6	156.4	1	7	2	0.607676	38.599	49.1697	35.8504	7.64496
25	4.8	99	39	6	475.2	3	7	2	0.962435	39.0733	72.8565	37.5732	9.59316
27	1.5	93	34	6	139.5	2	3	2	0.713936	40.7032	53.3418	36.6602	5.90576
28	2.8	63	14	6	176.4	4	4	2	0.693793	42.9191	48.9787	36.3746	6.11883
29	3	48	38	6	144	3	7	2	0.69592	31.719	55.9391	34.9606	7.768
30	3	74	43	6	222	2	5	2	0.777653	42.5125	65.6591	36.9157	9.47458
31	5.5	40	53	6	220	3	5	2	0.725424	41.1412	55.4727	36.3005	5.7935
32	6.8	103	62	6	700.4	1	7	2	0.656698	24.8365	117.811	36.8022	13.1493
33	0.3	23	78	6	6.9	1	3	2	0.537257	24.685	52.2529	28.6551	8.45075
34	1.5	41	56	6	61.5	3	3	2	0.577432	43.8764	49.8552	36.4769	5.99808
35	1.8	75	53	6	135	2	4	2	0.676769	22.82	94.1727	42.5419	9.23241
36	2	73	48	6	146	1	4	2	0.757173	23.4188	98.1909	43.4803	10.0226
37	2.2	100	48	6	220	2	6	2	0.718109	34.1849	71.4479	42.2541	9.6982
39	2.8	64	64	6	179.2	1	3	2	0.675225	22.6154	83.8643	39.6923	8.39178
40	3	36	56	6	108	2	3	2	0.713257	39.0354	54.2264	36.2453	5.50825
41	3	56	39	6	168	1	6	2	0.592075	27.872	76.6941	36.4541	8.58967
43	3	70	60	6	210	2	3	2	1.02407	20.1658	36.9392	23.6047	9.59049
44	3.2	37	57	6	118.4	3	4	2	0.625568	32.883	53.9901	31.196	8.71873
45	3.2	72	43	6	230.4	1	5	2	1.05247	31.5858	75.4783	31.8852	15.5477
46	3.3	16	44	6	52.8	2	7	2	0.672235	26.3686	54.7977	32.9715	12.9095
47	3.4	59	58	6	200.6	1	3	2	0.593149	31.4301	89.739	45.8509	11.7646
48	4	23	22	6	92	1	5	2	0.629458	30.7688	105.718	42.9254	13.9546
49	4.5	55	33	6	247.5	1	5	2	0.569599	14.506	56.3084	18.3771	5.99072
50	5	77	49	6	385	2	7	2	0.653644	24.1876	92.7628	41.8769	8.94394
51	4.5	83	45	6	373.5	3	5	2	0.590205	43.0331	48.9288	35.9498	6.07748
